# Supplementary material for: Rehybridization dynamics into the pericyclic minimum of an electrocyclic reaction imaged in real-time
Source: Nat Commun. 2023 May 18;14:2795. doi: 10.1038/s41467-023-38513-6 (PMC10195774; doi:10.1038/s41467-023-38513-6)
Supplement: Supplementary file 4 — Supplementary Dataset 1 [file 41467_2023_38513_MOESM4_ESM.zip]

Archive with 48 entries (44 files):
- Supplementary_data/
- __MACOSX/._Supplementary_data
- Supplementary_data/Rotamer_M/
- __MACOSX/Supplementary_data/._Rotamer_M
- Supplementary_data/Rotamer_P/
- __MACOSX/Supplementary_data/._Rotamer_P
- Supplementary_data/.DS_Store
- __MACOSX/Supplementary_data/._.DS_Store
- Supplementary_data/Titles_Description.txt
- __MACOSX/Supplementary_data/._Titles_Description.txt
- Supplementary_data/Rotamer_T/
- __MACOSX/Supplementary_data/._Rotamer_T
- Supplementary_data/Rotamer_M/Rotamer_M.DAT
- __MACOSX/Supplementary_data/Rotamer_M/._Rotamer_M.DAT
- Supplementary_data/Rotamer_M/Rotamer_M_MECI_1_closed.xyz
- __MACOSX/Supplementary_data/Rotamer_M/._Rotamer_M_MECI_1_closed.xyz
- Supplementary_data/Rotamer_M/Rotamer_M_MECI_2_closed.xyz
- __MACOSX/Supplementary_data/Rotamer_M/._Rotamer_M_MECI_2_closed.xyz
- Supplementary_data/Rotamer_M/Rotamer_M_MECI_3_open.xyz
- __MACOSX/Supplementary_data/Rotamer_M/._Rotamer_M_MECI_3_open.xyz
- Supplementary_data/Rotamer_M/Rotamer_M_S0_min.xyz
- __MACOSX/Supplementary_data/Rotamer_M/._Rotamer_M_S0_min.xyz
- Supplementary_data/Rotamer_M/Rotamer_M_S1_min_pericyclic.xyz
- __MACOSX/Supplementary_data/Rotamer_M/._Rotamer_M_S1_min_pericyclic.xyz
- Supplementary_data/Rotamer_P/Rotamer_P_S0_min.xyz
- __MACOSX/Supplementary_data/Rotamer_P/._Rotamer_P_S0_min.xyz
- Supplementary_data/Rotamer_P/Rotamer_P_MECI_1_closed.xyz
- __MACOSX/Supplementary_data/Rotamer_P/._Rotamer_P_MECI_1_closed.xyz
- Supplementary_data/Rotamer_P/Rotamer_P_S1_min_pericyclic.xyz
- __MACOSX/Supplementary_data/Rotamer_P/._Rotamer_P_S1_min_pericyclic.xyz
- Supplementary_data/Rotamer_P/Rotamer_P_MECI_2_closed.xyz
- __MACOSX/Supplementary_data/Rotamer_P/._Rotamer_P_MECI_2_closed.xyz
- Supplementary_data/Rotamer_P/Rotamer_P_MECI_3_open.xyz
- __MACOSX/Supplementary_data/Rotamer_P/._Rotamer_P_MECI_3_open.xyz
- Supplementary_data/Rotamer_P/Rotamer_P.DAT
- __MACOSX/Supplementary_data/Rotamer_P/._Rotamer_P.DAT
- Supplementary_data/Rotamer_T/Rotamer_T_MECI_1_closed.xyz
- __MACOSX/Supplementary_data/Rotamer_T/._Rotamer_T_MECI_1_closed.xyz
- Supplementary_data/Rotamer_T/Rotamer_T_MECI_3_open.xyz
- __MACOSX/Supplementary_data/Rotamer_T/._Rotamer_T_MECI_3_open.xyz
- Supplementary_data/Rotamer_T/Rotamer_T_S0_min.xyz
- __MACOSX/Supplementary_data/Rotamer_T/._Rotamer_T_S0_min.xyz
- Supplementary_data/Rotamer_T/Rotamer_T_S1_min_pericyclic.xyz
- __MACOSX/Supplementary_data/Rotamer_T/._Rotamer_T_S1_min_pericyclic.xyz
- Supplementary_data/Rotamer_T/Rotamer_T.DAT
- __MACOSX/Supplementary_data/Rotamer_T/._Rotamer_T.DAT
- Supplementary_data/Rotamer_T/Rotamer_T_MECI_2_closed.xyz
- __MACOSX/Supplementary_data/Rotamer_T/._Rotamer_T_MECI_2_closed.xyz
