# Supplementary material for: Rehybridization dynamics into the pericyclic minimum of an electrocyclic reaction imaged in real-time
Source: Nat Commun. 2023 May 18;14:2795. doi: 10.1038/s41467-023-38513-6 (PMC10195774; doi:10.1038/s41467-023-38513-6)
Supplement: Supplementary file 4 — Supplementary Dataset 1 [file 41467_2023_38513_MOESM4_ESM.zip › Supplementary_data/Titles_Description.txt]

The zip-file contains results from quantum chemical calculations on the three rotamers of alpha-terpinene, labeled with M, P, and T in separate subfolders. Geometries are given as *.xyz files containing cartesian coordinates in Angstroms. Additionally, CI vectors and energies are given for each geometry of a given rotamer in a .DAT file in the same subfolder. 
List of the file names and description:
-Ground state minimum geometry: Rotamer_x_S0_min.xyz
-Excited state (pericyclic) minimum geometry: Rotamer_x_S1_min_pericyclic.xyz
-Minimum energy conical intersection (MECI) geometry 1, providing exclusively access to the reactant ground state minimum: Rotamer_x_MECI_1_closed.xyz
-MECI geometry 2, providing exclusively access to the reactant ground state minimum: Rotamer_x_MECI_2_closed.xyz
-MECI geometry 3, providing access to the photoproduct ground state minima: Rotamer_x_MECI_3__open.xyz
-File containing energies and CI vectors for all geometries listed above: Rotamer_x_.DAT
