# Supplementary material for: Rehybridization dynamics into the pericyclic minimum of an electrocyclic reaction imaged in real-time
Source: Nat Commun. 2023 May 18;14:2795. doi: 10.1038/s41467-023-38513-6 (PMC10195774; doi:10.1038/s41467-023-38513-6)
Supplement: Supplementary file 4 — Supplementary Dataset 1 [file 41467_2023_38513_MOESM4_ESM.zip › Supplementary_data/Rotamer_M/Rotamer_M.DAT]

Rotamer M


S0 Minimum
State Energies and CI Vectors with determinants (X-closed, A-alpha open, B-beta open)

State 1 energy: -387.96735370474971 [Ha]
 0.97974343242992	X36	X37	X38
-0.12034485841768	X36	X37	X39
 0.08065554023009	X36	X37	A38	B39
 0.08065554023009	X36	X37	B38	A39
-0.07418353896875	X36	X38	X39
-0.04594692785808	X36	A37	B38	X39
-0.04594692785808	X36	B37	A38	X39
 0.03318103195400	A36	X37	B38	X39
 0.03318103195400	B36	X37	A38	X39

State 2 energy: -387.77423395415337 [Ha]
-0.67887732464152	X36	X37	A38	B39
-0.67887732464152	X36	X37	B38	A39
 0.13110784565862	X36	A37	X38	B39
 0.13110784565862	X36	B37	X38	A39
 0.12114413996907	X36	X37	X39
 0.11430412820650	X36	X37	X38
-0.07330782429894	X36	X38	X39
-0.05642292767479	X36	A37	B38	X39
-0.05642292767479	X36	B37	A38	X39
-0.03090676560869	A36	X37	X38	B39
-0.03090676560869	B36	X37	X38	A39
-0.02542297688135	A36	X37	B38	X39
-0.02542297688135	B36	X37	A38	X39
 0.02412600685164	A36	B37	X38	X39
 0.02412600685164	B36	A37	X38	X39


MECI-1 (Closed)
State Energies and CI Vectors with determinants (X-closed, A-alpha open, B-beta open)

State 1 energy: -387.81055400366597 [Ha]
 0.91043962236385	X36	X37	X38
 0.26400508628763	X36	X37	A38	B39
 0.26400508628763	X36	X37	B38	A39
-0.09834423722041	X36	A37	X38	B39
-0.09834423722041	X36	B37	X38	A39
-0.08551352887311	X36	X38	X39
-0.04085332005156	X37	X38	X39
 0.03888616986593	X36	A37	B38	X39
 0.03888616986593	X36	B37	A38	X39

State 2 energy: -387.81055388607899 [Ha]
-0.64395041906167	X36	X37	A38	B39
-0.64395041906167	X36	X37	B38	A39
 0.37779296099478	X36	X37	X38
-0.11346410854109	X36	A37	B38	X39
-0.11346410854109	X36	B37	A38	X39
-0.03573239697975	X36	X38	X39


MECI-2 (Closed)
State Energies and CI Vectors with determinants (X-closed, A-alpha open, B-beta open)

State 1 energy: -387.78497668589318 [Ha]
 0.60216159069175	X36	X37	A38	B39
 0.60216159069175	X36	X37	B38	A39
-0.49648778130800	X36	X37	X38
 0.09109982784433	X36	A37	B38	X39
 0.09109982784433	X36	B37	A38	X39
 0.05696871502601	X36	X38	X39
 0.05114125275460	X36	A37	X38	B39
 0.05114125275460	X36	B37	X38	A39
 0.03518385543177	A36	X37	B38	X39
 0.03518385543177	B36	X37	A38	X39
 0.02618392304446	X37	X38	X39

State 2 energy: -387.78497664401840 [Ha]
 0.84539587579105	X36	X37	X38
 0.35344617447313	X36	X37	A38	B39
 0.35344617447313	X36	X37	B38	A39
-0.09428724612450	X36	A37	X38	B39
-0.09428724612450	X36	B37	X38	A39
-0.09241436097864	X36	X38	X39
-0.05498803392665	X37	X38	X39
 0.05249224553938	X36	A37	B38	X39
 0.05249224553938	X36	B37	A38	X39


S1 Minimum (Pericyclic)
State Energies and CI Vectors with determinants (X-closed, A-alpha open, B-beta open)

State 1 energy: -387.86505913068225 [Ha]
 0.59768735217718	X36	X37	X38
-0.54433877369313	X36	X37	A38	B39
-0.54433877369313	X36	X37	B38	A39
-0.15313149374745	X36	X37	X39
-0.09384372573376	X36	A37	B38	X39
-0.09384372573376	X36	B37	A38	X39
-0.05355383035958	A36	X37	B38	X39
-0.05355383035958	B36	X37	A38	X39
-0.04099815836357	X36	X38	X39
-0.02195515537062	A36	X37	X38	B39
-0.02195515537062	B36	X37	X38	A39

State 2 energy: -387.80806814696808 [Ha]
-0.77045560501774	X36	X37	X38
-0.40362565538979	X36	X37	A38	B39
-0.40362565538979	X36	X37	B38	A39
 0.16542893925215	X36	X38	X39
 0.11650079551853	X36	A37	X38	B39
 0.11650079551853	X36	B37	X38	A39
-0.10706017227454	X36	X37	X39
-0.07317230853129	X36	A37	B38	X39
-0.07317230853129	X36	B37	A38	X39
 0.03577173788894	A36	X37	X38	B39
 0.03577173788894	B36	X37	X38	A39
 0.02337687662337	X37	X38	X39


MECI-3 (Open)
State Energies and CI Vectors with determinants (X-closed, A-alpha open, B-beta open)

State 1 energy: -387.81427596550236 [Ha]
-0.97873485069403	X36	X37	X38
 0.14947748262954	X36	X38	X39
-0.08612535187171	X36	X37	X39
 0.08343484091266	X37	X38	X39
-0.04164674640115	X36	A37	X38	B39
-0.04164674640115	X36	B37	X38	A39
-0.02671692874132	X36	X37	A38	B39
-0.02671692874132	X36	X37	B38	A39

State 2 energy: -387.81427590997237 [Ha]
 0.70200190232702	X36	X37	A38	B39
 0.70200190232702	X36	X37	B38	A39
-0.07515855364472	X36	A37	B38	X39
-0.07515855364472	X36	B37	A38	X39
-0.03360985519600	X36	X37	X38
 0.02530995398208	X36	X38	X39
