# Supplementary material for: Rehybridization dynamics into the pericyclic minimum of an electrocyclic reaction imaged in real-time
Source: Nat Commun. 2023 May 18;14:2795. doi: 10.1038/s41467-023-38513-6 (PMC10195774; doi:10.1038/s41467-023-38513-6)
Supplement: Supplementary file 4 — Supplementary Dataset 1 [file 41467_2023_38513_MOESM4_ESM.zip › Supplementary_data/Rotamer_M/Rotamer_M_MECI_1_closed.xyz]

   26
 
C      -0.5667045484       0.2243628089       0.3643548941
C      -1.2382695187       0.4664227637       1.6972233264
C      -0.3810431305      -1.1926408909      -0.0957515958
C       1.1420324862      -1.2441006739      -0.3126278631
C       1.7275676025       0.0403069361       0.2546976235
C      -0.1636534254       1.2728103365      -0.5735374773
C      -2.7606387212       0.3574101766       1.4561616866
C      -0.8853522451       1.7923067391       2.3662032653
C       1.1563134984       1.2604064320      -0.1407948312
C       3.0679878481      -0.0281188268       0.9305240991
H      -0.9622677955      -0.3412763198       2.3689749892
H      -0.9373088374      -1.3460620203      -1.0167781582
H      -0.7070821357      -1.9152118813       0.6463173407
H       1.5575957820      -2.1052422638       0.1979521595
H       1.3959866501      -1.3433774923      -1.3679182506
H      -0.7018229590       2.1965124870      -0.6644562124
H      -3.1067981741       1.1424252577       0.7920752809
H      -3.0353010284      -0.5987485790       1.0228625297
H      -3.2869460209       0.4557705371       2.3999827921
H       0.1842708042       1.8750416953       2.5204296118
H      -1.2098096711       2.6388540293       1.7734325695
H      -1.3709836620       1.8522837609       3.3353669514
H       1.7252804271       2.1705509398       0.0235396645
H       3.7969667291      -0.5515158301       0.3095360356
H       3.4613833244       0.9609895609       1.1429029052
H       3.0244263068      -0.5689262613       1.8749373727
