# Supplementary material for: Rehybridization dynamics into the pericyclic minimum of an electrocyclic reaction imaged in real-time
Source: Nat Commun. 2023 May 18;14:2795. doi: 10.1038/s41467-023-38513-6 (PMC10195774; doi:10.1038/s41467-023-38513-6)
Supplement: Supplementary file 4 — Supplementary Dataset 1 [file 41467_2023_38513_MOESM4_ESM.zip › Supplementary_data/Rotamer_M/Rotamer_M_MECI_2_closed.xyz]

   26
 
C       0.1615322911      -0.5145425888       0.6118593811
H      -0.0418735091      -0.5233931219       1.6816495207
C       1.2795121996      -1.5660729028       0.3105364089
C       0.5060997782       0.9209572407       0.2954414116
H      -1.4598795398       1.5259164395       0.7290001955
C      -0.3939793125       3.3278148982       0.3443845506
C       2.6995576601      -1.0300202544       0.4673864086
C       2.7848979236       0.3053722000       0.0517957876
C       1.7881927208       1.3399214145       0.2537292648
H       3.6327971208       0.6584589573      -0.5353119532
H      -0.7805771544      -0.7789404292       0.1381404601
C      -1.1861654706       1.6652283787      -1.3842476015
H       1.1143462543      -2.4313877237       0.9429290922
H       1.1582836608      -1.9149012258      -0.7120762683
C      -0.6707981023       1.8501903682       0.0545880209
H       0.3086965048       3.7559578465      -0.3625347906
H      -1.3165011139       3.8936570455       0.2662375603
H       0.0024322589       3.4709824217       1.3437855600
H      -2.0889895187       2.2475952877      -1.5353379646
H      -0.4439491027       1.9991309190      -2.1020455289
H      -1.4204321311       0.6296809130      -1.6022456505
C       2.7896664837      -0.4923477011       2.0447022047
H       2.0362370550       2.3675346688       0.0591710873
H       3.0930869804      -1.4480993791       2.4596783934
H       3.6065616522       0.1902274430       2.2539401574
H       1.8973466250      -0.1125569520       2.5308444390
