# Supplementary material for: Rehybridization dynamics into the pericyclic minimum of an electrocyclic reaction imaged in real-time
Source: Nat Commun. 2023 May 18;14:2795. doi: 10.1038/s41467-023-38513-6 (PMC10195774; doi:10.1038/s41467-023-38513-6)
Supplement: Supplementary file 4 — Supplementary Dataset 1 [file 41467_2023_38513_MOESM4_ESM.zip › Supplementary_data/Rotamer_M/Rotamer_M_MECI_3_open.xyz]

   26
 
C      -0.7122216454       0.2134316839       0.0622418779
C      -2.1763918521       0.1385094836      -0.3873839768
C      -0.3247407478      -0.4513869563       1.2343782854
C       1.3865081609      -1.3865378071       0.1343077348
C       2.2222734371      -0.2686040648      -0.0604519090
C       0.2074173699       0.9691929140      -0.7289323028
C      -2.8031065610      -1.2475783498      -0.1579358126
C      -2.4287728158       0.5712462402      -1.8387193693
C       1.5912135651       0.8451669186      -0.6119608595
C       3.6057483602      -0.2000695226       0.5437589775
H      -2.7023433484       0.8393486561       0.2606107331
H      -1.0365446570      -1.0484701897       1.7702962388
H       0.4601266691      -0.0370101712       1.8367310714
H       1.6759810298      -2.1734590684       0.8097356928
H       0.7280070196      -1.6905165068      -0.6563118590
H      -0.1759192758       1.7232856003      -1.3868235199
H      -2.2693673863      -2.0158230250      -0.7096951244
H      -2.8187703368      -1.5299154956       0.8854837308
H      -3.8305559383      -1.2435701808      -0.5056567122
H      -2.1899606268       1.6136752850      -2.0076996532
H      -1.8495095539      -0.0224921887      -2.5381608659
H      -3.4791397591       0.4411728711      -2.0777486487
H       2.2026517582       1.6638966423      -0.9631210669
H       4.1533542300      -1.1290901696       0.4153080769
H       4.1863121659       0.5831141331       0.0649733702
H       3.5939154175       0.0206348639       1.6117892535
