# Supplementary material for: Rehybridization dynamics into the pericyclic minimum of an electrocyclic reaction imaged in real-time
Source: Nat Commun. 2023 May 18;14:2795. doi: 10.1038/s41467-023-38513-6 (PMC10195774; doi:10.1038/s41467-023-38513-6)
Supplement: Supplementary file 4 — Supplementary Dataset 1 [file 41467_2023_38513_MOESM4_ESM.zip › Supplementary_data/Rotamer_M/Rotamer_M_S0_min.xyz]

   26
 
C      -0.7041856002       0.2440646117      -0.0335001222
C      -2.2163531025       0.3113246546      -0.1226795910
C      -0.1010709204      -1.0165034948       0.5509225670
C       1.3016751784      -1.3077789056       0.0155723140
C       2.1677780262      -0.0691348265      -0.0309644201
C       0.1386342130       1.2534965556      -0.3613420539
C      -2.7301827610      -0.4775620320      -1.3399906120
C      -2.7866108940       1.7322905187      -0.1365025521
C       1.5767606644       1.1124619112      -0.2336379563
C       3.6562565878      -0.2464252513       0.0686530446
H      -2.6042535290      -0.1831648254       0.7682751805
H      -0.7446079539      -1.8721258102       0.3722978827
H      -0.0533671775      -0.8946852447       1.6345960159
H       1.7724106198      -2.0800474375       0.6170890433
H       1.2301548867      -1.7097788314      -0.9967438419
H      -0.2379809159       2.1993264234      -0.7044727909
H      -2.3970227405      -0.0116913846      -2.2624466730
H      -2.3720982379      -1.5017728678      -1.3379455454
H      -3.8160206922      -0.5074071909      -1.3493874776
H      -2.4394682168       2.3074987647       0.7151582953
H      -2.5087329166       2.2662125309      -1.0398876437
H      -3.8713274598       1.6995786564      -0.1004538756
H       2.1784874898       2.0014976711      -0.3273695690
H       4.0152779407      -0.9359711165      -0.6933157862
H       4.1810077554       0.6942253965      -0.0540083798
H       3.9378397558      -0.6679284756       1.0310845477
