# Supplementary material for: Rehybridization dynamics into the pericyclic minimum of an electrocyclic reaction imaged in real-time
Source: Nat Commun. 2023 May 18;14:2795. doi: 10.1038/s41467-023-38513-6 (PMC10195774; doi:10.1038/s41467-023-38513-6)
Supplement: Supplementary file 4 — Supplementary Dataset 1 [file 41467_2023_38513_MOESM4_ESM.zip › Supplementary_data/Rotamer_M/Rotamer_M_S1_min_pericyclic.xyz]

   26
 
C      -0.5517386695       0.0659086046      -0.2128944271
C      -2.0558143529       0.0881504139      -0.3919634194
C       0.0076373576      -0.5153876263       1.0246366000
C       1.2447241457      -1.4635634582       0.6641456700
C       2.2629164830      -0.7031461799      -0.1196548367
C       0.3248084163       0.4466734195      -1.2552154781
C      -2.5237348283      -1.2777689000      -0.9309562185
C      -2.5781397999       1.2317263280      -1.2685888753
C       1.6276435783      -0.0191142568      -1.2439640324
C       3.0193258682       0.3292017463       0.7059854339
H      -2.4854755613       0.2128782010       0.5975138181
H      -0.7653749113      -1.0207865673       1.5983248582
H       0.4187687344       0.2711496576       1.6534367664
H       1.6499007375      -1.8452199045       1.5954602666
H       0.8436038186      -2.3141745790       0.1169104850
H      -0.0748569828       0.8636551090      -2.1615662239
H      -2.1235375821      -1.4579974295      -1.9233240767
H      -2.2075279552      -2.0916729098      -0.2876085623
H      -3.6069098493      -1.3028672061      -0.9933608059
H      -2.2026963415       2.1935836748      -0.9351048359
H      -2.3054745840       1.1048498483      -2.3104557447
H      -3.6616291195       1.2618389533      -1.2189349220
H       2.1715372258       0.1248908312      -2.1698215527
H       3.4988125455      -0.1573198604       1.5511033180
H       3.8087896840       0.8059599521       0.1288991028
H       2.4065961126       1.1509068843       1.1173750861
