# Supplementary material for: Rehybridization dynamics into the pericyclic minimum of an electrocyclic reaction imaged in real-time
Source: Nat Commun. 2023 May 18;14:2795. doi: 10.1038/s41467-023-38513-6 (PMC10195774; doi:10.1038/s41467-023-38513-6)
Supplement: Supplementary file 4 — Supplementary Dataset 1 [file 41467_2023_38513_MOESM4_ESM.zip › Supplementary_data/Rotamer_P/Rotamer_P_S0_min.xyz]

   26
 
C      -0.7091707280       0.2555438461       0.0427616682
C      -2.2207470826       0.3507441976      -0.0333884262
C      -0.1071549407      -1.1124801343       0.2934210912
C       1.3012419141      -1.2487562653      -0.2876871841
C       2.1647069659      -0.0450542516       0.0153461824
C       0.1352618553       1.3156882392       0.0097687128
C      -2.7433681538       1.7085537847      -0.5080168371
C      -2.8678818256      -0.0258812833       1.3112275185
C       1.5713639296       1.1469609602       0.1296501905
C       3.6521093812      -0.2432820572       0.0863145691
H      -2.5459701372      -0.3912743506      -0.7627824856
H      -0.7462732633      -1.8908362480      -0.1133837084
H      -0.0618061348      -1.2840168196       1.3695295771
H       1.7662714341      -2.1559395553       0.0871927412
H       1.2420035481      -1.3602584052      -1.3718046760
H      -0.2375514927       2.3174638530      -0.0956257885
H      -2.5303268720       2.4926223142       0.2121316982
H      -2.3043245729       1.9943738264      -1.4578838163
H      -3.8207129400       1.6683031876      -0.6361250809
H      -2.5726230823      -1.0168499492       1.6390463315
H      -2.5803022252       0.6811291794       2.0839230176
H      -3.9508985633      -0.0157648657       1.2309959962
H       2.1692866107       2.0291485452       0.2890972672
H       4.0246449958      -0.7021097024      -0.8278295462
H       4.1752696743       0.6952662671       0.2298518512
H       3.9209517054      -0.9092943125       0.9032691367
