# Supplementary material for: Rehybridization dynamics into the pericyclic minimum of an electrocyclic reaction imaged in real-time
Source: Nat Commun. 2023 May 18;14:2795. doi: 10.1038/s41467-023-38513-6 (PMC10195774; doi:10.1038/s41467-023-38513-6)
Supplement: Supplementary file 4 — Supplementary Dataset 1 [file 41467_2023_38513_MOESM4_ESM.zip › Supplementary_data/Rotamer_P/Rotamer_P_MECI_1_closed.xyz]

   26
 
C      -0.5668895207       0.2045668657       0.3355255564
C      -1.2878506029       0.4875864723       1.6387173276
C      -0.3624113347      -1.2013966511      -0.1574872393
C       1.1699391522      -1.2529883884      -0.3184548574
C       1.7403349514       0.0257826466       0.2738069615
C      -0.1368587458       1.2491644722      -0.5980990679
C      -1.1495108847       1.9314081423       2.1287283961
C      -0.9728267016      -0.4829327693       2.7873100831
C       1.1698171735       1.2437618003      -0.1249139884
C       3.0791091949      -0.0387355508       0.9528214494
H      -2.3366016327       0.3319765241       1.3597278161
H      -0.8770878338      -1.3007257842      -1.1091918735
H      -0.7218902051      -1.9660182977       0.5193441947
H       1.5658305518      -2.1171368199       0.2025396186
H       1.4630848425      -1.3478959859      -1.3645219606
H      -0.6713795688       2.1730419972      -0.6958236885
H      -0.1180916437       2.1479194413       2.3885047288
H      -1.4667981463       2.6503592455       1.3866806415
H      -1.7551892722       2.0753865242       3.0173707796
H      -1.1444017609      -1.5185936971       2.5249869101
H       0.0613207026      -0.3787505043       3.0982324308
H      -1.6063810849      -0.2567645608       3.6388940876
H       1.7273138318       2.1567907248       0.0601753684
H       3.8194893790      -0.5219142279       0.3130936907
H       3.4491491363       0.9509172703       1.2002433852
H       3.0479604644      -0.6139625273       1.8766509218
