# Supplementary material for: Rehybridization dynamics into the pericyclic minimum of an electrocyclic reaction imaged in real-time
Source: Nat Commun. 2023 May 18;14:2795. doi: 10.1038/s41467-023-38513-6 (PMC10195774; doi:10.1038/s41467-023-38513-6)
Supplement: Supplementary file 4 — Supplementary Dataset 1 [file 41467_2023_38513_MOESM4_ESM.zip › Supplementary_data/Rotamer_P/Rotamer_P_S1_min_pericyclic.xyz]

   26
 
C      -0.5538530544       0.1313875550      -0.2183201195
C      -2.0551500639       0.1684684312      -0.3970601200
C       0.0099454398      -0.7235677691       0.8429098022
C       1.2861865620      -1.5044437786       0.2559467761
C       2.2879221361      -0.5235195051      -0.2494951384
C       0.3302725461       0.8393476952      -1.0693035767
C      -2.5365507179       0.5695493337      -1.7947053506
C      -2.6804176678       1.0813235466       0.6764059461
C       1.6543142917       0.4480196128      -1.1389425406
C       3.0124690564       0.2360198774       0.8531555823
H      -2.4057076786      -0.8430178336      -0.2019333788
H      -0.7460333177      -1.3910548516       1.2486595290
H       0.3985381681      -0.1230927739       1.6610721337
H       1.6841655152      -2.1236189642       1.0527210175
H       0.9198630018      -2.1727667385      -0.5196358365
H      -0.0659191424       1.4805282423      -1.8349239125
H      -2.3337048254       1.6132511871      -2.0107365433
H      -2.0717045984      -0.0330205727      -2.5675432295
H      -3.6100997959       0.4276859427      -1.8621897283
H      -2.4104775234       0.7638262021       1.6771165393
H      -2.3532012222       2.1084950976       0.5478817095
H      -3.7626638613       1.0611434576       0.5978904298
H       2.2239308077       0.8937531809      -1.9449294913
H       3.4947873133      -0.4658202399       1.5279853807
H       3.7955762568       0.8760432724       0.4522558370
H       2.3759445952       0.8897656975       1.4753945693
