# Supplementary material for: Rehybridization dynamics into the pericyclic minimum of an electrocyclic reaction imaged in real-time
Source: Nat Commun. 2023 May 18;14:2795. doi: 10.1038/s41467-023-38513-6 (PMC10195774; doi:10.1038/s41467-023-38513-6)
Supplement: Supplementary file 4 — Supplementary Dataset 1 [file 41467_2023_38513_MOESM4_ESM.zip › Supplementary_data/Rotamer_P/Rotamer_P_MECI_2_closed.xyz]

   26
 
C       0.1650232956      -0.5199986019       0.6098533066
H      -0.0239726792      -0.5457284698       1.6804300848
C       1.2961806648      -1.5567880350       0.2977361226
C       0.4913113317       0.9174208616       0.2849800925
H      -1.2797712699       1.3234433570      -0.7499854501
C      -1.5850080573       1.9355937579       1.2707766007
C       2.7069242833      -1.0090631918       0.4782102455
C       2.7836193177       0.3320466285       0.0784861660
C       1.7709125930       1.3516300764       0.2648537042
H       3.6364788243       0.7018443063      -0.4902313771
H      -0.7758962314      -0.7946603199       0.1376034628
C      -0.3394236904       3.2205788136      -0.5019639326
H       1.1303442377      -2.4333294176       0.9142500751
H       1.1869092437      -1.8884240298      -0.7317092164
C      -0.6950632899       1.8267354453       0.0187008367
H      -1.0387425844       2.3871576466       2.0934957640
H      -2.4465489669       2.5592301591       1.0575296258
H      -1.9496479268       0.9693061416       1.5965922612
H      -1.2476577607       3.7573317294      -0.7544084864
H       0.1885645344       3.8045996468       0.2450697195
H       0.2754774635       3.1731799584      -1.3937272309
C       2.7813415840      -0.4870731604       2.0588586907
H       2.0104243388       2.3769828919       0.0521283398
H       3.0801301881      -1.4465002737       2.4694008243
H       3.5989657990       0.1909890672       2.2797368024
H       1.8871427953      -0.1088016742       2.5429491535
