# Supplementary material for: Rehybridization dynamics into the pericyclic minimum of an electrocyclic reaction imaged in real-time
Source: Nat Commun. 2023 May 18;14:2795. doi: 10.1038/s41467-023-38513-6 (PMC10195774; doi:10.1038/s41467-023-38513-6)
Supplement: Supplementary file 4 — Supplementary Dataset 1 [file 41467_2023_38513_MOESM4_ESM.zip › Supplementary_data/Rotamer_P/Rotamer_P_MECI_3_open.xyz]

   26
 
C      -0.7242154180       0.2197463690       0.0638014055
C      -2.1870210165       0.1133100143      -0.3533998180
C      -0.3431374254      -0.4689131116       1.2238729121
C       1.3748732502      -1.3752187124       0.0998534492
C       2.1945424954      -0.2406641157      -0.0801197621
C       0.1725737967       0.9876366249      -0.7322325994
C      -2.4431003061       0.1509815512      -1.8640506089
C      -3.0111312550       1.1989638860       0.3612119015
C       1.5613748165       0.8733307003      -0.6255392951
C       3.5749952182      -0.1695303950       0.5311169053
H      -2.5345087116      -0.8494711397       0.0109571903
H      -1.0764834108      -1.0837212965       1.7178189965
H       0.4291551511      -0.0772615589       1.8578934915
H       1.6845360375      -2.1683357029       0.7582494923
H       0.7147063416      -1.6777552566      -0.6898599574
H      -0.2360032418       1.7202377672      -1.4032444878
H      -2.2623134523       1.1329885596      -2.2870777101
H      -1.8197214790      -0.5583026156      -2.3968524106
H      -3.4815664686      -0.0995562294      -2.0598610066
H      -2.8948648105       1.1394403287       1.4370546551
H      -2.7053087032       2.1907230762       0.0422723048
H      -4.0648008203       1.0815878087       0.1263833060
H       2.1727986599       1.6928089758      -0.9754981938
H       4.1071491980      -1.1116829757       0.4415352108
H       4.1722080060       0.5885702697       0.0326393522
H       3.5539008755       0.0866201534       1.5910422390
