# Supplementary material for: Rehybridization dynamics into the pericyclic minimum of an electrocyclic reaction imaged in real-time
Source: Nat Commun. 2023 May 18;14:2795. doi: 10.1038/s41467-023-38513-6 (PMC10195774; doi:10.1038/s41467-023-38513-6)
Supplement: Supplementary file 4 — Supplementary Dataset 1 [file 41467_2023_38513_MOESM4_ESM.zip › Supplementary_data/Rotamer_P/Rotamer_P.DAT]

Rotamer P


S0 Minimum
State Energies and CI Vectors with determinants (X-closed, A-alpha open, B-beta open)

State 1 energy: -387.96735788549069 [Ha]
 0.98002633585842	X36	X37	X38
-0.11937427677254	X36	X37	X39
-0.07934868356525	X36	X37	A38	B39
-0.07934868356525	X36	X37	B38	A39
-0.07463464800500	X36	X38	X39
 0.04620587549916	X36	A37	B38	X39
 0.04620587549916	X36	B37	A38	X39
 0.03304566929251	A36	X37	B38	X39
 0.03304566929251	B36	X37	A38	X39

State 2 energy: -387.77461543619410 [Ha]
 0.67928231931451	X36	X37	A38	B39
 0.67928231931451	X36	X37	B38	A39
 0.13109102277168	X36	A37	X38	B39
 0.13109102277168	X36	B37	X38	A39
 0.11873156749063	X36	X37	X39	
 0.11213666207736	X36	X37	X38
-0.07267368849282	X36	X38	X39
 0.05644755948318	X36	A37	B38	X39
 0.05644755948318	X36	B37	A38	X39
 0.03109732769080	A36	X37	X38	B39
 0.03109732769080	B36	X37	X38	A39
-0.02571761203968	A36	X37	B38	X39
-0.02571761203968	B36	X37	A38	X39
-0.02423023839256	A36	B37	X38	X39
-0.02423023839256	B36	A37	X38	X39


MECI-1 (Closed)
State Energies and CI Vectors with determinants (X-closed, A-alpha open, B-beta open)
                                                                                                                                                                                                                                                                                                                                                                                                                                                                                                                             
State 1 energy: -387.80730212878512 [Ha]
-0.64877067061222	X36	X37	X38
-0.52155588841294	X36	X37	A38	B39
-0.52155588841294	X36	X37	B38	A39
 0.08757432986921	X36	A37	X38	B39
 0.08757432986921	X36	B37	X38	A39
-0.08518035901078	X36	A37	B38	X39
-0.08518035901078	X36	B37	A38	X39
 0.06167751187308	X36	X38	X39
 0.02894028764212	X37	X38	X39
State 2 energy: -387.80730203270952 [Ha]
-0.74174844405381	X36	X37	X38
 0.46037119331303	X36	X37	A38	B39
 0.46037119331303	X36	X37	B38	A39
 0.08586049032704	X36	A37	B38	X39
 0.08586049032704	X36	B37	A38	X39
 0.06993612265363	X36	X38	X39
 0.04857319456736	X36	A37	X38	B39
 0.04857319456736	X36	B37	X38	A39
 0.03387125587282	X37	X38	X39


MECI-2 (Closed)
State Energies and CI Vectors with determinants (X-closed, A-alpha open, B-beta open)

State 1 energy: -387.78474703713619 [Ha]
 0.85203509314393	X36	X37	X38
 0.34544544332788	X36	X37	A38	B39
 0.34544544332788	X36	X37	B38	A39
-0.09446148523960	X36	A37	X38	B39
-0.09446148523960	X36	B37	X38	A39
-0.09074708397959	X36	X38	X39
-0.05826278339449	X37	X38	X39
 0.05020156153969	X36	A37	B38	X39
 0.05020156153969	X36	B37	A38	X39

State 2 energy: -387.78474693419707 [Ha]
 0.60689745790252	X36	X37	A38	B39
 0.60689745790252	X36	X37	B38	A39
-0.48517680332621	X36	X37	X38
 0.08886250780664	X36	A37	B38	X39
 0.08886250780664	X36	B37	A38	X39
 0.05449782213901	X36	X38	X39
 0.04990844259847	X36	A37	X38	B39
 0.04990844259847	X36	B37	X38	A39
 0.04096810069100	A36	X37	B38	X39
 0.04096810069100	B36	X37	A38	X39
 0.02671076197524	X37	X38	X39


S1 Minimum (Pericyclic)
State Energies and CI Vectors with determinants (X-closed, A-alpha open, B-beta open)

State 1 energy: -387.86568279103687 [Ha]
 0.61001631082784	X36	X37	X38
-0.53742013546126	X36	X37	A38	B39
-0.53742013546126	X36	X37	B38	A39
-0.15383851559628	X36	X37	X39
-0.09131798053993	X36	A37	B38	X39
-0.09131798053993	X36	B37	A38	X39
-0.05622676498341	A36	X37	B38	X39
-0.05622676498341	B36	X37	A38	X39
-0.04147578057299	X36	X38	X39
-0.02292618750834	A36	X37	X38	B39
-0.02292618750834	B36	X37	X38	A39

State 2 energy: -387.80857535550507 [Ha]
-0.76066957786466	X36	X37	X38
-0.41170156418479	X36	X37	A38	B39
-0.41170156418479	X36	X37	B38	A39
 0.16547436212424	X36	X38	X39
 0.11742496574367	X36	A37	X38	B39
 0.11742496574367	X36	B37	X38	A39
-0.11235555708101	X36	X37	X39
-0.07244555223866	X36	A37	B38	X39
-0.07244555223866	X36	B37	A38	X39
 0.03698760541675	A36	X37	X38	B39
 0.03698760541675	B36	X37	X38	A39
 0.02391006650548	X37	X38	X39
-0.02232255808713	A36	X37	B38	X39
-0.02232255808713	B36	X37	A38	X39


MECI-3 (Open)
State Energies and CI Vectors with determinants (X-closed, A-alpha open, B-beta open)

State 1 energy: -387.81979655541488 [Ha]
-0.63249901097436	X36	X37	X38
 0.53457946026321	X36	X37	A38	B39
 0.53457946026321	X36	X37	B38	A39
 0.11144776024141	X36	X38	X39
-0.06470570373247	X36	X37	X39
 0.05600335383861	X36	A37	B38	X39
 0.05600335383861	X36	B37	A38	X39
 0.05160411521995	X37	X38	X39
 0.03547183261052	X36	A37	X38	B39
 0.03547183261052	X36	B37	X38	A39

State 2 energy: -387.81979639266785 [Ha]
-0.74775839892161	X36	X37	X38
-0.45539732535902	X36	X37	A38	B39
-0.45539732535902	X36	X37	B38	A39
 0.10177909926983	X36	X38	X39
 0.06670171028697	X37	X38	X39
-0.05600508932177	X36	X37	X39
-0.05577488218626	X36	A37	B38	X39
-0.05577488218626	X36	B37	A38	X39
 0.02740067243060	X36	A37	X38	B39
 0.02740067243060	X36	B37	X38	A39
