# Supplementary material for: Rehybridization dynamics into the pericyclic minimum of an electrocyclic reaction imaged in real-time
Source: Nat Commun. 2023 May 18;14:2795. doi: 10.1038/s41467-023-38513-6 (PMC10195774; doi:10.1038/s41467-023-38513-6)
Supplement: Supplementary file 4 — Supplementary Dataset 1 [file 41467_2023_38513_MOESM4_ESM.zip › Supplementary_data/Rotamer_T/Rotamer_T_MECI_1_closed.xyz]

   26
 
C      -0.5457969776       0.1797573307       0.4217638679
C      -1.2500442845       0.5079875299       1.7174682565
C      -0.3423478750      -1.2333506498      -0.0432677183
C       1.1657736789      -1.2428821964      -0.3426983404
C       1.7455981893       0.0341110161       0.2430997561
C      -0.1825870087       1.2372423337      -0.5310211982
C      -0.8214154637      -0.3196088200       2.9339729917
C      -2.7663966813       0.3640514971       1.4615289307
C       1.1416179884       1.2518541758      -0.1259943203
C       3.1160206716      -0.0158452655       0.8577305264
H      -1.0503863972       1.5527225745       1.9257922556
H      -0.9452644140      -1.3980304873      -0.9338789613
H      -0.6060198113      -1.9709288164       0.7056500999
H       1.6313903563      -2.1134904989       0.1047444896
H       1.3596482385      -1.2868976658      -1.4146570204
H      -0.7440157386       2.1519494441      -0.5792781138
H      -1.0558248385      -1.3721289301       2.8152629161
H       0.2441027166      -0.2251059604       3.1074362905
H      -1.3416488071       0.0324351579       3.8201018567
H      -3.0915480394       0.9798683109       0.6302761316
H      -3.0351547980      -0.6658538799       1.2468848436
H      -3.3176355606       0.6727439917       2.3439862841
H       1.6973125920       2.1702914324       0.0357146582
H       3.8268372294      -0.5054747878       0.1897313370
H       3.4953717606       0.9779220400       1.0738173113
H       3.1317182400      -0.5789721728       1.7892859349
