# Supplementary material for: Rehybridization dynamics into the pericyclic minimum of an electrocyclic reaction imaged in real-time
Source: Nat Commun. 2023 May 18;14:2795. doi: 10.1038/s41467-023-38513-6 (PMC10195774; doi:10.1038/s41467-023-38513-6)
Supplement: Supplementary file 4 — Supplementary Dataset 1 [file 41467_2023_38513_MOESM4_ESM.zip › Supplementary_data/Rotamer_T/Rotamer_T_MECI_3_open.xyz]

   26
 
C      -0.6932110148       0.1473041829       0.2933693300
C      -2.1760205340       0.3071200186      -0.0229849899
C      -0.2270731018      -1.0725034782       0.8014048571
C       1.3952145346      -1.0991439579      -0.7579434356
C       2.2043755551      -0.0362269960      -0.3089191398
C       0.1420330671       1.2586927712      -0.0177742140
C      -3.0775006675      -0.0007162704       1.1792665521
C      -2.5656669265      -0.5394767542      -1.2448090268
C       1.5341551014       1.1658835628      -0.0900062893
C       3.6181923170      -0.2702031245       0.1705268196
H      -2.3344896248       1.3457569488      -0.2934915219
H      -0.9291155261      -1.8763161352       0.9358850411
H       0.6149428883      -1.0920766186       1.4661518300
H       1.7459332984      -2.1150075824      -0.6990635931
H       0.6643389968      -0.9150924968      -1.5204915198
H      -0.3200579792       2.2237998781      -0.1196765956
H      -3.0554810194      -1.0517843884       1.4423977487
H      -2.7740122191       0.5673334960       2.0524085357
H      -4.1052970305       0.2635826965       0.9480370032
H      -1.9528651100      -0.2855078521      -2.1035743545
H      -2.4529659704      -1.6002830070      -1.0476509125
H      -3.6027519027      -0.3566770866      -1.5095680760
H       2.1155711637       2.0665898869       0.0468200451
H       4.1888222290      -0.8929100411      -0.5122756811
H       4.1453498469       0.6740966229       0.2675786619
H       3.6495051253      -0.7527845944       1.1478770285
