# Supplementary material for: Rehybridization dynamics into the pericyclic minimum of an electrocyclic reaction imaged in real-time
Source: Nat Commun. 2023 May 18;14:2795. doi: 10.1038/s41467-023-38513-6 (PMC10195774; doi:10.1038/s41467-023-38513-6)
Supplement: Supplementary file 4 — Supplementary Dataset 1 [file 41467_2023_38513_MOESM4_ESM.zip › Supplementary_data/Rotamer_T/Rotamer_T_S0_min.xyz]

   26
 
C      -0.7173972169       0.2194694102       0.0204341205
C      -2.2232161917       0.3534048099      -0.0691644920
C      -0.0955660783      -1.1097225868       0.3971337509
C       1.3140154808      -1.2765503187      -0.1750631227
C       2.1589839392      -0.0335892820      -0.0065600323
C       0.1086876292       1.2839768307      -0.1259624488
C      -2.9212718517      -0.0906293920       1.2252549282
C      -2.7986790875      -0.3949910558      -1.2817738048
C       1.5481627572       1.1554214599      -0.0108317977
C       3.6499648808      -0.2009561367       0.0700964396
H      -2.4409413645       1.4088507196      -0.2104359801
H      -0.7153179304      -1.9397205362       0.0751789672
H      -0.0465113169      -1.1705662742       1.4851840829
H       1.7980886567      -2.1313828317       0.2881698712
H       1.2511084077      -1.5013084930      -1.2413258403
H      -0.2980992168       2.2624028762      -0.3164338539
H      -2.7779416426      -1.1504166478       1.4140266020
H      -2.5402910236       0.4566792085       2.0816374576
H      -3.9906927942       0.0877725168       1.1618711247
H      -2.3349307614      -0.0561122466      -2.2023490263
H      -2.6428555521      -1.4667572563      -1.2035419413
H      -3.8687667157      -0.2257456731      -1.3617064436
H       2.1327817854       2.0586681239       0.0506479011
H       4.0223132628      -0.7475084040      -0.7944928683
H       4.1590645848       0.7553566975       0.1091154541
H       3.9362073598      -0.7729455184       0.9498909521
