# Supplementary material for: Rehybridization dynamics into the pericyclic minimum of an electrocyclic reaction imaged in real-time
Source: Nat Commun. 2023 May 18;14:2795. doi: 10.1038/s41467-023-38513-6 (PMC10195774; doi:10.1038/s41467-023-38513-6)
Supplement: Supplementary file 4 — Supplementary Dataset 1 [file 41467_2023_38513_MOESM4_ESM.zip › Supplementary_data/Rotamer_T/Rotamer_T_S1_min_pericyclic.xyz]

   26
 
C      -0.5414891843       0.1432495270      -0.3015908264
C      -2.0119842827       0.2084758992      -0.6501178597
C       0.0538114048      -1.0805296516       0.2696032502
C       1.4526524085      -1.3734189193      -0.4590500225
C       2.3567012236      -0.1931255622      -0.3299013416
C       0.3003546729       1.2317629095      -0.6291119097
C      -2.9011520842      -0.0293442713       0.5800716498
C      -2.3536960721      -0.7716961164      -1.7853386601
C       1.6631624814       1.0262255882      -0.7414099606
C       2.8905572959       0.0132937237       1.0816299133
H      -2.2167228097       1.2107495527      -1.0139149976
H      -0.6319765415      -1.9203646373       0.2193539072
H       0.3034124145      -0.9236149555       1.3160007873
H       1.8767076374      -2.2629715755      -0.0053800333
H       1.2254270395      -1.6180393712      -1.4942896629
H      -0.1400829955       2.1226702260      -1.0440628807
H      -2.7820074881      -1.0338225442       0.9708370766
H      -2.6693894756       0.6711354423       1.3758277735
H      -3.9447895000       0.1026955567       0.3127823734
H      -1.7478104313      -0.5804590980      -2.6646702030
H      -2.2000927144      -1.8027505021      -1.4868697352
H      -3.3960641477      -0.6607240011      -2.0661908360
H       2.2140419146       1.8366415027      -1.2031547140
H       3.4065567859      -0.8836290461       1.4133271829
H       3.6135331073       0.8251750057       1.1232278391
H       2.1303358804       0.2454235144       1.8484054793
