# Supplementary material for: Rehybridization dynamics into the pericyclic minimum of an electrocyclic reaction imaged in real-time
Source: Nat Commun. 2023 May 18;14:2795. doi: 10.1038/s41467-023-38513-6 (PMC10195774; doi:10.1038/s41467-023-38513-6)
Supplement: Supplementary file 4 — Supplementary Dataset 1 [file 41467_2023_38513_MOESM4_ESM.zip › Supplementary_data/Rotamer_T/Rotamer_T.DAT]

Rotamer T


S0 Minimum
State Energies and CI Vectors with determinants (X-closed, A-alpha open, B-beta open)

State 1 energy: -387.96831621487092 [Ha]
 0.97980576498994	X36	X37	X38
-0.12038787334014	X36	X37	X39
 0.07991521304455	X36	X37	A38	B39
 0.07991521304455	X36	X37	B38	A39
-0.07428996175315	X36	X38	X39
-0.04598683056649	X36	A37	B38	X39
-0.04598683056649	X36	B37	A38	X39
-0.03367055373372	A36	X37	B38	X39
-0.03367055373372	B36	X37	A38	X39

State 2 energy: -387.77545243934946 [Ha]
-0.67904662689236	X36	X37	A38	B39
-0.67904662689236	X36	X37	B38	A39
 0.13099026466863	X36	A37	X38	B39
 0.13099026466863	X36	B37	X38	A39
 0.11955044303558	X36	X37	X39
 0.11313180965101	X36	X37	X38
-0.07263728677102	X36	X38	X39
-0.05719651102697	X36	A37	B38	X39
-0.05719651102697	X36	B37	A38	X39
 0.03183693803268	A36	X37	X38	B39
 0.03183693803268	B36	X37	X38	A39
 0.02556879936013	A36	X37	B38	X39
 0.02556879936013	B36	X37	A38	X39
-0.02451605786731	A36	B37	X38	X39
-0.02451605786731	B36	A37	X38	X39


MECI-1 (Closed)
State Energies and CI Vectors with determinants (X-closed, A-alpha open, B-beta open)

State 1 energy -387.80958737536469 [Ha]
-0.69565889775414	X36	X37	A38	B39
-0.69565889775414	X36	X37	B38	A39
-0.12095689488266	X36	A37	B38	X39
-0.12095689488266	X36	B37	A38	X39
 0.03082997786944	X36	A37	X38	B39
 0.03082997786944	X36	B37	X38	A39
State 2 energy: -387.80958729282889 [Ha]
 0.98497434426691	X36	X37	X38
-0.09524550840871	X36	A37	X38	B39
-0.09524550840871	X36	B37	X38	A39
-0.09522828254726	X36	X38	X39
-0.04423904514648	X37	X38	X39


MECI-2 (Closed)
State Energies and CI Vectors with determinants (X-closed, A-alpha open, B-beta open)

State 1 energy: -387.78551795783403 [Ha]
 0.89647434252866	X36	X37	X38
-0.28347056085296	X36	X37	A38	B39
-0.28347056085296	X36	X37	B38	A39
-0.09580246425420	X36	X38	X39
-0.09521393786426	X36	A37	X38	B39
-0.09521393786426	X36	B37	X38	A39
-0.05760768739351	X37	X38	X39
-0.04111540720766	X36	A37	B38	X39
-0.04111540720766	X36	B37	A38	X39
-0.02415299889159	A36	X37	B38	X39
-0.02415299889159	B36	X37	A38	X39

State 2 energy: -387.78551782884199 [Ha]
-0.63832912111681	X36	X37	A38	B39
-0.63832912111681	X36	X37	B38	A39
-0.39790306181495	X36	X37	X38
-0.09189879883014	X36	A37	B38	X39
-0.09189879883014	X36	B37	A38	X39
 0.04606868606279	X36	A37	X38	B39
 0.04606868606279	X36	B37	X38	A39
 0.03968477990647	X36	X38	X39
-0.03823235869874	A36	X37	B38	X39
-0.03823235869874	B36	X37	A38	X39
 0.03190287168786	X37	X38	X39


S1 Minimum (Pericyclic)
State Energies and CI Vectors with determinants (X-closed, A-alpha open, B-beta open)

State 1 energy: -387.86592449747934 [Ha]
 0.59642927676326	X36	X37	X38
-0.54525711128160	X36	X37	A38	B39
-0.54525711128160	X36	X37	B38	A39
-0.15220403063090	X36	X37	X39
-0.09250667266292	X36	A37	B38	X39
-0.09250667266292	X36	B37	A38	X39
-0.05472135689780	A36	X37	B38	X39
-0.05472135689780	B36	X37	A38	X39
-0.04082180350445	X36	X38	X39
-0.02235876086869	A36	X37	X38	B39
-0.02235876086869	B36	X37	X38	A39

State 2 energy: -387.80930189416142 [Ha]
-0.77156349072755	X36	X37	X38
-0.40296100178720	X36	X37	A38	B39
-0.40296100178720	X36	X37	B38	A39
 0.16570049954414	X36	X38	X39
 0.11514169665537	X36	A37	X38	B39
 0.11514169665537	X36	B37	X38	A39
-0.10667598700915	X36	X37	X39
-0.07247077793629	X36	A37	B38	X39
-0.07247077793629	X36	B37	A38	X39
 0.03654480608436	A36	X37	X38	B39
 0.03654480608436	B36	X37	X38	A39
 0.02392219397553	X37	X38	X39
-0.02041449689276	A36	X37	B38	X39
-0.02041449689276	B36	X37	A38	X39


MECI-3 (Open)
State Energies and CI Vectors with determinants (X-closed, A-alpha open, B-beta open)

State 1 energy: -387.81996898193006 [Ha]
 0.77690065026636	X36	X37	X38
-0.42970802317920	X36	X37	A38	B39
-0.42970802317920	X36	X37	B38	A39
-0.10733689851526	X36	X38	X39
-0.06933191453799	X37	X38	X39
 0.06047601438592	X36	X37	X39
-0.05200031591456	X36	A37	B38	X39
-0.05200031591456	X36	B37	A38	X39
-0.02716625446757	X36	A37	X38	B39
-0.02716625446757	X36	B37	X38	A39

State 2 energy: -387.81996890939456 [Ha]
-0.59554365483223	X36	X37	X38
-0.55567694966999	X36	X37	A38	B39
-0.55567694966999	X36	X37	B38	A39
 0.10730476802790	X36	X38	X39
-0.06599978169045	X36	X37	X39
-0.05747916234159	X36	A37	B38	X39
-0.05747916234159	X36	B37	A38	X39
 0.05051663859369	X37	X38	X39
 0.03577657249751	X36	A37	X38	B39
 0.03577657249751	X36	B37	X38	A39
