# Supplementary material for: Rehybridization dynamics into the pericyclic minimum of an electrocyclic reaction imaged in real-time
Source: Nat Commun. 2023 May 18;14:2795. doi: 10.1038/s41467-023-38513-6 (PMC10195774; doi:10.1038/s41467-023-38513-6)
Supplement: Supplementary file 4 — Supplementary Dataset 1 [file 41467_2023_38513_MOESM4_ESM.zip › Supplementary_data/Rotamer_T/Rotamer_T_MECI_2_closed.xyz]

   26
 
C       0.1512859529      -0.5553155278       0.6317841851
H      -0.0320934451      -0.5776649793       1.7044500708
C       1.3092445404      -1.5637601664       0.3125231362
C       0.4444189066       0.8868608097       0.3084683475
H      -0.3216645442       2.8366712369       0.0574441079
C      -1.2314551090       1.5902851568      -1.4123155373
C       2.7112630617      -0.9827554503       0.4619577539
C       2.7429934751       0.3608682837       0.0601570849
C       1.7132364691       1.3531000033       0.2753663449
H       3.5721600087       0.7519399667      -0.5296414250
H      -0.7830907261      -0.8604690073       0.1695785128
C      -1.8437713317       1.7210128642       1.0487954072
H       1.1780773222      -2.4371834757       0.9417504996
H       1.1880027435      -1.9115376376      -0.7106071827
C      -0.7122693265       1.8246563589       0.0161868213
H      -1.6009418902       0.5791636230      -1.5468758124
H      -2.0472443095       2.2724278250      -1.6281245560
H      -0.4473748691       1.7621671371      -2.1416783091
H      -2.5723429207       2.5057703624       0.8726676624
H      -2.3623259136       0.7706648178       0.9886627940
H      -1.4698710708       1.8375932499       2.0609152653
C       2.8046158651      -0.4655530196       2.0418494932
H       1.9085404819       2.3915646380       0.0646761532
H       3.1327744032      -1.4160147062       2.4505870565
H       3.6087058678       0.2330261296       2.2499165587
H       1.9092330131      -0.1083460476       2.5407369806
